# Supplementary material for: Adhesive Fiber Stratification in Uropathogenic Escherichia coli Biofilms Unveils Oxygen-Mediated Control of Type 1 Pili
Source: PLoS Pathog. 2015 Mar 4;11(3):e1004697. doi: 10.1371/journal.ppat.1004697 (PMC4349694; doi:10.1371/journal.ppat.1004697)
Supplement: S1 Dataset — Ions presented were observed in at least 5 biological replicates, and their relative localization within the biofilm is described. The depicted mass-to-charge (m/z) ratio of each selected ion was determined after internal calibration of the total ion current-normalized average spectrum using mMass software. Internal calibration used the theoretical mass minus the signal peptide for proteins identified in the LC-MS/MS analyses to obtain the best mass accuracy for the data (as described for Fig. 2). (XLSX) [file ppat.1004697.s011.xlsx]

## Sheet: UPEC
Supplemental Data Set 1, Table 1: UPEC Ions Observed by MALDI-TOF IMS
*Ions listed were taken from the internally calibrated avergae spectrum described in Figure 2 and Table S1
Ion Observed (m/z)	Localization within Biomass
2528	Throughout, to Liquid
2577	Liquid
2591	Throughout, to Liquid
2904	Throughout, to Liquid
3463	Throughout, higher at Interface
3479	Throughout, higher at Interface
3491	Interface to Air
3652	Throughout
3687	Air
3718	Throughout, higher in Air
4405	Interface to air
4573	Interface
4652	Throughout, higher at Interface
4808	Interface to Air
4894	Interface to Liquid
5131	Interface to Air
5151	Interface to Air
5412	Interface to Air
5595	Interface
5638	Throughout
6277	Interface to Air
6338	Interface to Air
6432	Interface to Air
6873	Throughout
7189	Interface
7215	Interface
7285	Interface to Air
7346	Interface to Air
7414	Throughout, higher in Air
7481	Air
7500	Throughout, higher in Air
7,718 - YahO	Throughout, higher at Interface
8141	Air
8200	Air
8356	Interface to Liquid
8397	Interface to Liquid
8889	Interface to Air
9,064 - HdeB	Interface to Liquid
9192	Interface
9,226 - HupB	Throughout, higher in Air
9282	Interface
9,535 - HupA	Throughout, higher in Air
9710	Interface to Liquid
9961	Throughout, higher in Liquid
10133	Throughout, higher at Interface
10293	Air
10732	Throughout, higher in Air
10912	Interface
11205	Throughout, higher in Air
11716	Interface
12218	Interface to Air
12643	Interface
12754	Throughout, higher in Air
13,036 - CsgA	Interface
13349	Throughout
15398	Throughout, higher at Interface
16,269 - FimA	Air
16374	Air
17573	Interface to Air
20866	Interface
